# Supplementary material for: Variation of soil physicochemical properties of different vegetation restoration types on subtropical karst area in southern China
Source: PLoS One. 2023 Mar 16;18(3):e0282620. doi: 10.1371/journal.pone.0282620 (PMC10019609; doi:10.1371/journal.pone.0282620)
Supplement: S1 File — (XLS) [file pone.0282620.s001.xls]

## Sheet: mean (2)
X	species	Ks	SOC	SBD	MWC	CWC	MFC	SAP	CP	TP
1	Cupressus funebris Endl.	0.742267	0.347233	1.12667	0.508133	0.388167	0.364767	0.134333	0.436333	0.570667
2	Cupressus funebris Endl.	0.711867	0.4069	1.25667	0.4574	0.336667	0.322233	0.154667	0.414333	0.569
3	Cupressus funebris Endl.	0.754967	0.325733	1.27333	0.438733	0.343967	0.333467	0.118667	0.426667	0.545333
4	Kalopanax septemlobus （Thunb.） Koidz.	0.724333	0.380833	1.34	0.345033	0.3383	0.3372	0.0103333	0.452333	0.462667
5	Kalopanax septemlobus （Thunb.） Koidz.	0.6436	0.565833	1.10333	0.610733	0.5099	0.4998	0.108	0.540333	0.648333
6	Kalopanax septemlobus （Thunb.） Koidz.	0.707533	0.415567	1.30333	0.444367	0.3646	0.344333	0.103667	0.472667	0.576333
7	Corylus chinensis Franch.	0.732533	0.3652	1.31	0.4248	0.343833	0.331333	0.105333	0.450333	0.555667
8	Corylus chinensis Franch.	0.727067	0.375667	1.3	0.428867	0.349867	0.340433	0.102667	0.454667	0.557333
9	Corylus chinensis Franch.	0.724067	0.381467	1.27333	0.435533	0.353333	0.346067	0.104667	0.449667	0.554333
10	uncultivated land	0.793667	0.260667	1.22667	0.310867	0.287233	0.272433	0.0284	0.350833	0.379233
11	uncultivated land	0.8119	0.232733	1.21	0.352067	0.3172	0.281167	0.0372333	0.369667	0.4069
12	uncultivated land	0.775033	0.2934	1.13333	0.3963	0.361833	0.3307	0.0373	0.3967	0.434
13	Nyssa sinensis Oliv.	0.7155	0.398133	1.22667	0.508967	0.400833	0.384967	0.131667	0.49	0.621667
14	Nyssa sinensis Oliv.	0.7108	0.407433	1.24667	0.517567	0.4178	0.398767	0.124333	0.520333	0.644667
15	Nyssa sinensis Oliv.	0.737633	0.3578	1.31	0.426767	0.342867	0.312567	0.11	0.449	0.559
16	Quercus acutissima Carruth.	0.759933	0.3163	1.33667	0.410733	0.3151	0.3076	0.127667	0.420333	0.548
17	Quercus acutissima Carruth.	0.710767	0.4089	1.27	0.4518	0.366267	0.3559	0.108333	0.462667	0.571
18	Quercus acutissima Carruth.	0.7514	0.33095	1.295	0.4305	0.3406	0.32905	0.1165	0.44	0.5565
19	Liriodendron chinense (Hemsl.) Sarg	0.834467	0.201967	1.38	0.258167	0.216733	0.182967	0.0578667	0.2988	0.356667
20	Liriodendron chinense (Hemsl.) Sarg	0.813733	0.232733	1.39	0.2829	0.2078	0.164667	0.106267	0.286867	0.393133
21	Liriodendron chinense (Hemsl.) Sarg	0.8428	0.188467	1.33667	0.260967	0.197333	0.171533	0.0848333	0.264167	0.349
22	Choerospondias axillaris (Roxb.) Burtt et Hill.	0.738633	0.3549	1.24	0.464367	0.357533	0.339733	0.129667	0.44	0.569667
23	Choerospondias axillaris (Roxb.) Burtt et Hill.	0.670667	0.4971	1.09667	0.548667	0.444567	0.425533	0.109	0.471	0.58
24	Choerospondias axillaris (Roxb.) Burtt et Hill.	0.728833	0.373	1.17667	0.488533	0.3782	0.3616	0.129333	0.441	0.570333
25	Metasequoia glyptostroboides Hu & W. C. Cheng	0.751067	0.3318	1.37	0.403867	0.315333	0.301467	0.120333	0.429	0.549333
26	Metasequoia glyptostroboides Hu & W. C. Cheng	0.732633	0.365367	1.33	0.426133	0.3448	0.3352	0.108333	0.459	0.567333
27	Metasequoia glyptostroboides Hu & W. C. Cheng	0.750533	0.332333	1.36333	0.4085	0.325267	0.309567	0.113333	0.443	0.556333
28	Taiwania cryptomerioides	0.714733	0.400067	1.04333	0.6115	0.478333	0.4631	0.138667	0.495	0.633667
29	Taiwania cryptomerioides	0.698	0.433067	1.17	0.488467	0.427833	0.412667	0.0716667	0.495667	0.567333
30	Taiwania cryptomerioides	0.730067	0.370033	1.22	0.467267	0.344667	0.3298	0.149	0.418667	0.567667
31	Cinnamomum septentrionale Hand.-Mazz	0.710767	0.408033	1.24	0.482433	0.3909	0.3751	0.113667	0.484333	0.598
32	Cinnamomum septentrionale Hand.-Mazz	0.698867	0.430867	1.26	0.4976	0.407533	0.395633	0.113333	0.512667	0.626
33	Cinnamomum septentrionale Hand.-Mazz	0.725633	0.379333	1.34	0.420967	0.340367	0.332567	0.108	0.456	0.564
34	Michelia maudiae Dunn	0.732733	0.364833	1.34333	0.399533	0.3234	0.378567	0.102	0.433	0.535
35	Michelia maudiae Dunn	0.7095	0.409533	1.32667	0.424367	0.351	0.3407	0.0973333	0.465	0.562333
36	Michelia maudiae Dunn	0.7256	0.3785	1.32667	0.408967	0.337433	0.322	0.095	0.448333	0.543333
37	Lindera megaphylla Hemsl.	0.710767	0.332333	1.36333	0.4085	0.325267	0.309567	0.113333	0.443	0.556333
38	Lindera megaphylla Hemsl.	0.710767	0.400067	1.04333	0.6115	0.478333	0.4631	0.138667	0.495	0.633667
39	Lindera megaphylla Hemsl.	0.710767	0.370033	1.22	0.467267	0.344667	0.3298	0.149	0.418667	0.567667
